# Supplementary material for: Chlorophyll Fluorescence Imaging-Based Duckweed Phenotyping to Assess Acute Phytotoxic Effects
Source: Plants (Basel). 2021 Dec 14;10(12):2763. doi: 10.3390/plants10122763 (PMC8707530; doi:10.3390/plants10122763)
Supplement: Supplementary file 1 [file plants-10-02763-s001.zip]

Archive with 10 entries (9 files):
- plants-1427447-supplementary/
- plants-1427447-supplementary/Figure S1.pdf
- plants-1427447-supplementary/Figure S2.pdf
- plants-1427447-supplementary/Figure S3.pdf
- plants-1427447-supplementary/Figure S4.pdf
- plants-1427447-supplementary/Table S1.pdf
- plants-1427447-supplementary/Table S2.pdf
- plants-1427447-supplementary/Table S3.pdf
- plants-1427447-supplementary/Table S4.pdf
- plants-1427447-supplementary/Table S5.pdf
